# Supplementary material for: Provider perceptions of young people living with HIV and unhealthy alcohol use in Southwestern Uganda: a qualitative study
Source: Addict Sci Clin Pract. 2024 Sep 2;19:62. doi: 10.1186/s13722-024-00495-1 (PMC11370108; doi:10.1186/s13722-024-00495-1)
Supplement: Supplementary file 1 — Supplementary Material 1 [file 13722_2024_495_MOESM1_ESM.xlsx]

## Sheet: Coding
Main theme	Sub-theme	Participant No.	Quote
Main theme	Subtheme	Quote(s)
Individual attitude
	I. Recognition of Alcohol Use as a Concern	Recognized concern
	P1	“Yes, as much as the alcoholics with HIV are not common… some lie to us when we talk to them”
	P3	"Recently, we created a screening tool... It is the clinicians who are doing the screening . . . but they have been surprised; our children take alcohol, they use drugs, they use mairungi, our children take cocaine..."
	P6	"Yes, you see they can open up to us fellow peers; you see we always hang out at our own time. They tell us their secrets but to our service providers sometimes they hide when they are being screened"
	II. Impact of Alcohol Use on YPLH
	P10	"If we identify (alcohol problem), we have a counseling team; they first handle and even as clinicians we talk to them if we identify it as a barrier to accessing care; to taking medicine; to being functional and productive... but sometimes we see the problem is much bigger; it is going to addiction... we refer them to our mental health unit..."
	P8	"These are the people we have to keep sending to the counselor every time they come in. I think I have had to send to the counselor one young adult who came in drunk... This is also a client that was coming in for intensive adherence counselling (IAC); adherence is already not very good; and viral load"
Practice norms
	I. Current Interventions in Use
	P5	“Psychosocial support, peer support, is really very important because we have had a few young people who had challenges; they have graduated from that and they are now ok. When we attach these other ones to them; they really have a positive change than when the health workers talk to them" .
	P8	"If it is like a teenager, we will attach someone who is slightly older, like 18 or 20 years who has had a similar history to provide support"
	P5	"... and that is something that is not happening as I really want it to happen. You find it happens like once in a year or it doesn’t happen at all"
	II. Unutilized Interventions
	P7	"No (talk about alcohol use), basically those group meetings are based on adherence, positive living, and viral load suppression; yes. Sometimes we overlook what causes the non-suppression
	P8	"... but alcohol is that one thing that we don't talk about a lot... Yes, I have seen it on the Rota a few times but we don’t usually talk about it a lot... the health education sessions that I have attended, it is not something that comes out clearly that we are trying to deal with..."
	III.	Heavy workload and time constraints
	P5	"You find that we can’t conduct psychosocial groups on clinic days because the clinic is very full. And when you call them to come from their homes like during holidays, you have to have something (for them) ... which sometimes the budget doesn’t allow“
Intentions to care
	I. Passion for work
	P7	"...so regardless of which category they fall, I just enjoy it and I always try to give them my best. This is because I generally love working with young people; not just those who are HIV positive or use alcohol"
	P1	"It is fun... and the mere fact that you are helping someone to be a better person gives you joy... It gives me peace knowing that I am helping them"
	P6	"I always feel so good when I see these fellow adolescents prospering... So I always feel happy when I see that I am restoring hope"
	II. Concern for young people
	P6	"When I see them have hope: that is the thing that gives me happiness; because I know that hope is the beginning of everything… I know if they lose hope, they will not take their medication; they will not see anything in the future"
	P4	"What motivates me is that am handling a very sensitive age group; which still has a future ahead of them and I believe the reason am here is to create a better future for them."
	P1	"Some invite us to those functions (e.g. graduation).... So you really feel well".
	III. “…no one out there does it.”
	P4	"We go beyond taking care of HIV; we do a lot of things here because we know what we do here no one out there does it. Schools no longer do what we do here. I know parents are in the storms of looking for money; ... marital issues; what they know is giving them food, sending them to school and giving them the essentials. The rest that is pertaining to the brain; no one is doing it"
	P4	"They keep you having that dynamic pressure; that if this happens, I have to think this way, If I see the adolescent in such a manner, I have to think this way. There is a way they sharpen your brain to move at their pace"
	P7	"They make you think a lot and reflect because they are not like adults; ... you have to handle them as individuals... especially for our clinic... you just can’t translate what you told the previous client to the one you are seeing"
	P3	"The other nice thing that makes me like adolescents, as they lie to you, you also remember how you used to be. You are like, ‘this is how I used to lie to my mother ... to my teacher’ ... So however stubborn they are, you just accept them remembering that you were also there"
	P3	"The other thing that drives me; especially if you are speaking to the adolescents, especially the younger ones; they will innocently tell you everything; they speak from the heart... we tell them that we are going to buy them sweets"
	P5	"I feel excited about working with adolescents and young people and children because these people are real... If they are doing something, they will always share with you"
	P6	"There is one thing that I like about people who use alcohol, they are always straight forward... When you become friendly to them, they open up... It’s all about approach. If you want the person who takes drugs to give you what you want; you have to be a friend"
Power and control
	I. Concerns About Progress in YPLH
	P5	"But then the challenge comes in when you want to help them and they feel that they don’t want your help... the bad situation that pushes me down is, if you tell them to please adhere to the drugs, stop using these drugs and they fail and then they present with complications at a later stage".
	P7	"I rarely get demotivated about my work. But if I find this is the client that I took my 2 hours on; we talked and we really had a plan. It is the client ...who decides, we are going to do this... You gave me this and now you are doing the opposite… Yes, it happens"
	P1	"...you sometimes tell a person to swallow their medicine and he refuses, so you feel bad like your time has been wasted... and in the end, the person will have a high viral load... We now have so many people of that kind... they show up with a viral load of 1000 and on coming back, he has 5000 so you really feel bad but we are happy to see them change"
	P3	"The most disgusting part is when you are dealing with this stubborn client; you feel you have done your best but you don’t see them changing..."
	P3	"Yes, they are there and each day you know they are coming back, you say Oh God; I need the Grace. Give me new strength; what new words do I have to tell this person? Actually, sometimes you say, I have talked enough; let me refer to the other counselor to try... And then she also probes and talks. When X talks and she feels that she has done her best, and then you bring in the peers..."
	II. Support from Families and Hospital Management
	P4	"So the de-motivators are not because of them (young people); sometimes it is the parents at home... You can discuss something with them and when they go home, they do the opposite. Or you request for something to help the young people and they don’t provide"
	P4	"The de-motivators are not part of my adolescents; they are beyond; like they are administrative, you ask for something and you don’t get it"
	P5	"Yes, and lack of resources to have them helped the way I feel would help them better. That demotivates me a bit. Even when you present your idea that we would like to do this and that for the adolescents; but it can’t go anywhere without funds..."
	P10	"...you just feel maybe the system is not supporting you to do what you would like to do for them. But it is not their problem as young people..."
Barriers to care
	I. Knowledge and Skills Gaps
	P4	"By the way, we were never trained to deal with adolescents, when we got here; they just said that you will work here. I think it is by the grace of God, someone finishes going through the clinic..."
	P8	"I just have an idea (on SUD counselling and psychotherapy) but to be very honest, I have not had any training, I have just had bits and pieces that I have had in different counseling sessions, in different presentations. But I have not had any training”
	P2	"...they have plenty of addictions for not only alcohol. Things like homosexuality, masturbation, drugs like cocaine, marijuana and they smoke (tobacco) too. So you find that they are addicted in their bad traits so we need more specialized care in doing that"
	P6	"I have attended few training but about handling people who use alcohol, I don’t have training; I wish I could get"
	P4	"Like specifically in alcoholism in adolescents and young people…. If they can even take us in the rehabilitation centers and we see what these people are doing there, we can learn a lot."
	II. Poor Low Incentives & Remuneration
	P1	"Sometimes you don’t have much and you can’t have lunch as they take long to pay. You have to talk to adolescents; you are hungry, thirsty and tired so money is needed"
	P2	"There are some of those that feel like it’s enough for them. I’ve studied, I have graduated, I have different ambitions, and I have different qualifications besides my degree...; so I feel I’m entitled to something bigger... if I could get something bigger because my diploma still connects me to young ones so I’d go for that"
